# Supplementary material for: Intestinal Bacteroides modulates inflammation, systemic cytokines, and microbial ecology via propionate in a mouse model of cystic fibrosis
Source: mBio. 2024 Jan 5;15(2):e03144-23. doi: 10.1128/mbio.03144-23 (PMC10865972; doi:10.1128/mbio.03144-23)
Supplement: Table S1 — Strains. [file mbio.03144-23-s0003.xlsx]

## Sheet: Table S1
Supplemental Table 1. List of all bacterial isolates.
Strain	Genus/Species	Source	SMC ID	Assembly/Accession	Reference
AD126T_3B	Bacteroides fragilis	CF	9092	JALHKY000000000	This study, Bioproject PRJNA557692
AD135F_3B	Bacteroides fragilis	CF	9093	GCA_007896605.1
HAP130N_2B	Bacteroides fragilis	CF	9094	GCA_007896745.1
TL139C_3B	Bacteroides fragilis	CF	9095	JALHKZ000000000
AD135X_1B	Bacteroides thetaiotaomicron	CF	7764	GCA_009025475.1
ANK132K_1B	Bacteroides dorei	CF	9098	GCA_007896765.1
RH127O	Bacteroides vulgatus	CF	9101	GCA_009025535.1
TL139H	Bacteroides vulgatus	CF	9102
ADR1290_2B	Parabacteroides distasonis	CF	9103	GCA_009024595.1
AD135X_2B	Parabacteroides merdae	CF	7765	JALHLA000000000
CFPLTA007_1B	Bacteroides fragilis	non-CF	9097	JALHLA000000000
CFPLTA003_2B	Bacteroides dorei	non-CF	9100	GCA_007896665.1
CFPLTA002_1B	Bacteroides vulgatus	non-CF	9099	GCA_009025805.1
CFPLTA001_1B	Parabacteroides distasonis	non-CF	9104
CFPLTA003_1B	Parabacteroides distasonis	non-CF	9105	GCA_007896695.1
CFPLTA006_1B	Parabacteroides distasonis	non-CF	9106	GCA_009025485.1
VPI (LAB STRAIN)	Bacteroides thetaiotaomicron	non-CF	7757		Xu et al, Science 2003 (PMID: 12663928)
ATCC_29741	Bacteroides thetaiotaomicron	non-CF	7758	GCA_004349615.1	ATCC 29741
Δtdk	B. thetaiotaomicron	non-CF			Kovatcheva-Datchary et al., 2015 (PMID:26552345)
Δprp	B. thetaiotaomicron	non-CF			Kovatcheva-Datchary et al., 2015 (PMID:26552345)
