# Supplementary material for: Intestinal Bacteroides modulates inflammation, systemic cytokines, and microbial ecology via propionate in a mouse model of cystic fibrosis
Source: mBio. 2024 Jan 5;15(2):e03144-23. doi: 10.1128/mbio.03144-23 (PMC10865972; doi:10.1128/mbio.03144-23)
Supplement: Table S2 — Mouse studies. [file mbio.03144-23-s0004.xlsx]

## Sheet: Table S2
Supplemental Table 2. Mouse data.
Mouse ID	Experiment ID	Gavage Condition	CageCard	Gender	DOB	1st Stool Collection	1st Abx	Age (weeks)	Notes	Sequencer
1	1	(+) Bacteroides	91131	F	2020-08-25	2020-10-26	2020-11-07	10.5714	Small mouse, maloclusion	paired-end amplicon sequencing of the V4-V5 hypervariable region of the 16S rRNA with Earth Microbiome Amplicon Libraries (Forward primer F515, Reverse primer R926) at the UNH Hubbard Center for Genome Studies (Durham, NH) with an Illumina HiSeq 2500 instrument
2	1	(-) Bacteroides	91062	F	2020-08-25	2020-10-26	2020-11-07	10.5714
3	1	(-) Bacteroides	91132	M	2020-08-25	2020-10-26	2020-11-07	10.5714	Excluded due to high Bacteroides contamination in stool
4	1	(+) Bacteroides	91063	M	2020-08-25	2020-10-26	2020-11-07	10.5714
5	1	(-) Bacteroides	91132	M	2020-08-25	2020-10-26	2020-11-07	10.5714	Excluded due to high Bacteroides contamination in stool
6	1	(+) Bacteroides	91063	M	2020-08-25	2020-10-26	2020-11-07	10.5714	Small mouse, maloclusion
7	1	(+) Bacteroides	91065	M	2020-08-27	2020-10-26	2020-11-07	10.2857
1	2	(+) Bacteroides	91121	F	2020-11-02	2021-01-19	2021-01-27	12.2857
2	2	(+) Bacteroides	91121	F	2020-11-02	2021-01-19	2021-01-27	12.2857
3	2	(-) Bacteroides	103771	F	2020-11-02	2021-01-19	2021-01-27	12.2857
4	2	(-) Bacteroides	91120	M	2020-11-02	2021-01-19	2021-01-27	12.2857
5	2	(+) Bacteroides	103772	F	2020-11-06	2021-01-19	2021-01-27	11.7143
6	2	(-) Bacteroides	91128	F	2020-11-06	2021-01-19	2021-01-27	11.7143
7	2	(-) Bacteroides	91129	M	2020-11-06	2021-01-19	2021-01-27	11.7143
8	2	(+) Bacteroides	103773	M	2020-11-06	2021-01-19	2021-01-27	11.7143
9	2	(-) Bacteroides	91129	M	2020-11-06	2021-01-19	2021-01-27	11.7143	Small mouse
10	2	(-) Bacteroides	103774	M	2020-11-06	2021-01-19	2021-01-27	11.7143
11	2	(+) Bacteroides	91130	M	2020-11-06	2021-01-19	2021-01-27	11.7143
12	2	(+) Bacteroides	91130	M	2020-11-06	2021-01-19	2021-01-27	11.7143
A	3	(-) Bacteroides	103802	M	2021-01-11	2021-03-27	2021-04-01	11.4286
B	3	(-) Bacteroides	103802	M	2021-01-11	2021-03-27	2021-04-01	11.4286
C	3	(+) Bacteroides	103764	M	2021-01-11	2021-03-27	2021-04-01	11.4286
D	3	(+) Bacteroides	103764	M	2021-01-11	2021-03-27	2021-04-01	11.4286
E	3	(-) Bacteroides	103803	F	2021-01-09	2021-03-27	2021-04-01	11.7143
F	3	(+) Bacteroides	103763	F	2021-01-09	2021-03-27	2021-04-01	11.7143
G	3	(-) Bacteroides	103762	M	2021-01-09	2021-03-27	2021-04-01	11.7143
1	4	Δtdkprp	129647	F	2022-07-03	2022-09-20	2022-10-03	13.1429		Sequencing was completed through the Microbial Genome Sequencing Center (MiGS). 2x276bp paired-end amplicon sequences of the V3-V4 and V7-V9 were generated on a V3 MiSeq 600cyc flowcell
2	4	Δtdkprp	129647	F	2022-07-03	2022-09-20	2022-10-03	13.1429
3	4	Δtdkprp	129647	F	2022-07-03	2022-09-20	2022-10-03	13.1429
4	4	Δtdkprp	129647	F	2022-07-09	2022-09-20	2022-10-03	12.2857
5	4	Δtdk	129648	F	2022-07-13	2022-09-20	2022-10-03	11.7143
6	4	Δtdk	129648	F	2022-07-22	2022-09-20	2022-10-03	10.4286
7	4	Δtdk	129648	F	2022-07-13	2022-09-20	2022-10-03	11.7143
8	4	Δtdk	129648	F	2022-07-13	2022-09-20	2022-10-03	11.7143
9	4	Δtdkprp	129646	M	2022-07-03	2022-09-20	2022-10-03	13.1429
10	4	Δtdkprp	129646	M	2022-07-03	2022-09-20	2022-10-03	13.1429	Eye infection, received artificial tears
11	4	Δtdkprp	129646	M	2022-07-03	2022-09-20	2022-10-03	13.1429
12	4	Δtdkprp	129650	M	2022-07-09	2022-09-20	2022-10-03	12.2857
13	4	Δtdk	129652	M	2022-07-13	2022-09-20	2022-10-03	11.7143
14	4	Δtdk	129652	M	2022-07-13	2022-09-20	2022-10-03	11.7143
15	4	Δtdk	129652	M	2022-07-13	2022-09-20	2022-10-03	11.7143
16	4	Δtdk	129652	M	2022-07-13	2022-09-20	2022-10-03	11.7143
