# Supplementary material for: Intestinal Bacteroides modulates inflammation, systemic cytokines, and microbial ecology via propionate in a mouse model of cystic fibrosis
Source: mBio. 2024 Jan 5;15(2):e03144-23. doi: 10.1128/mbio.03144-23 (PMC10865972; doi:10.1128/mbio.03144-23)
Supplement: Table S3 — Stats for main text. [file mbio.03144-23-s0005.xlsx]

## Sheet: Sheet1
Table S3. Data and statistical tests used for Figures 1-6.
	Sheet 1	Cover Sheet
	Sheet 2	Figure 1A	Concentrations of IL-8 secreted at 6hrs of CFTR-/- Caco-2 cell’s exposure to the bacterial supernatants from the indicated Bacteroides strains. One-way ANOVA with Dunnet's post-test
	Sheet 3	Figure 1B	Concentrations of IL-8 secreted at 24hrs of CFTR-/- Caco-2 cell’s exposure to the bacterial supernatants from the indicated Bacteroides strains. One-way ANOVA with Dunnet's post-test.
	Sheet 4	Figure 1C	Concentrations of IL-8 secreted at 24hrs of CFTR-/- Caco-2 cell’s exposure to the bacterial supernatants from proteinase K treatment. Mixed effects analysis followed by Tukey’s post-test.
	Sheet 5	Figure 1D	Concentrations of IL-8 secreted at 24hrs of CFTR-/- Caco-2 cell’s exposure to the bacterial supernatants from size fractionation. One way ANOVA followed by Tukey’s post-test.
	Sheet 6	Figure 2A	Concentrations of IL-8 secreted at 6hrs of CFTR-/- Caco-2 cell’s exposure to sodium acetate at mutiple concentrations. One-way ANOVA followed by Dunnet's post-test.
	Sheet 7	Figure 2B	Concentrations of IL-8 secreted at 6hrs of CFTR-/- Caco-2 cell’s exposure to sodium propionate at mutiple concentrations. One-way ANOVA followed by Dunnet's post-test.
	Sheet 8	Figure 2C	Concentrations of IL-8 secreted at 6hrs of CFTR-/- Caco-2 cell’s exposure to sodium buyrate at mutiple concentrations. One-way ANOVA followed by Dunnet's post-test.
	Sheet 9	Figure 3A	Concentrations of IL-8 secreted at 6hrs of CFTR-/- Caco-2 cell’s exposure to bacterial supernatants of indicated strains. One-way ANOVA followed by Dunnet's post-test.
	Sheet 10	Figure 3B	Concentrations of IL-8 secreted at 24hrs of CFTR-/- Caco-2 cell’s exposure to bacterial supernatants of indicated strains. One-way ANOVA followed by Dunnet's post-test.
	Sheet 11	Figure 3C	Concentrations of propionate in bacterial supernatant at 24hrs. One-way ANOVA followed by Dunnett’s post-test.
	Sheet 12	Figure 3D	Concentrations of acetate in bacterial supernatant at 24hrs. One-way ANOVA followed by Dunnett’s post-test.
	Sheet 13	Figure 4A	Concentrations of indicated SCFAs log2 transformed.
	Sheet 14	Figure 4B	Concentrations of propionate produced by indicated strains, log2 transformed. One-way ANOVA followed by Tukey's post-test
	Sheet 15	Figure 5A	Relative abundance percentages of Bacteroides in stool of mice at the timepoints: Baseline, Early after gavage, and Late after gavage. One-way ANOVA with Dunnett’s post-test
	Sheet 16	Figure 5B	Log2 transformed concentrations of propionate in mouse stool at indicated timepoints. One-way ANOVA with Sidak's multiple comparisons test.
	Sheet 17	Figure 5C	Cytokines values for KC in stool and serum. Median was calculated per cytokine and treatment group. A ratio of -Bacteroides/+Bacteroides calculated.
	Sheet 18	Figure 5D-G	Cytokine values of G-CSF, KC, IL-6, and MIP-1b from mouse serum of Bacteroides +/- Mouse Experiment. Linear model resuults (on log2 transformed concentration) included. Summary dataframe that includes linear model results per cytokine, and then adjusted for multiple comparisons by Bonferonni test.
	Sheet 19	Figure 6A	Cytokine values for serum, lungs, and colon used for heatmap.
	Sheet 20	Figure 6B	Log10 transformed CFU/mL counts from stool plated on blood agar + gentamicin, across the mouse experiment timeline. The Kruskal Wallis and multiple pairwise comparison are also included.
	Sheet 21	Figure 6C	Cytokine values of KC in serum, lungs, and colon, used for linear model. Linear model results (on log2 transformed Concentation) included.
	Sheet 22	Figure 6D	qPCR standard curves for B. theta VPI strain-specific probes and quantified DNAng/uL. Linear model results included.
	Sheet 23	Figure 6E	16s sequencing results and calculated absolute abundance for Bacteroides. Linear model results included.

## Sheet: Figure 1A
IL-8 was quantified by ELISA after 6 hours of CFTR-/- Caco-2 cell’s exposure to the bacterial supernatants from the indicated Bacteroides strains. Significance was determined by unpaired one-way ANOVA followed by Dunnett’s post-test with MEM + IL-1 as the reference. *p<0.05, **p<0.01, ****p<0.0001.
	IL-8 Concentrations after applying interpolation of spectrophotemeter readings according to standard curve.
		sMEM	CFPLTA004_1B	HAP130N_2B	AD126T_3B	TL139C_3B	VPI	RH127O	CFPLTA003_2B	sMEM
		585.275	599.745	440.669	364.492	538.536	116.141	618.735	245.113	10.5594
		1033.59	290.413	737.38	436.64	112.721	413.186	142.554	64.8093	20.5427
		852.035	510.645	198	74.9936	199.625	190.206	303.722	231.656	8
		314.971	205.225	324.455	203.887	150.394		125.699	124.499	8
		230.334		194.691	135.062	413.65			299.194	8
		425.331		330.333	324.791				114.348
		384.981		155.338	136.529
	One-way ANOVA with mulitple comparisons against sMEM + IL-1β
		Number of families	1
		Number of comparisons per family	8
		Alpha	0.05
		Dunnett's multiple comparisons test	Mean Diff.	95.00% CI of diff.	Below threshold?	Summary	Adjusted P Value	A-?
		sMEM vs. CFPLTA004_1B	145.1	-184.4 to 474.6	No	ns	0.773	D	CFPLTA004_1B
		sMEM vs. HAP130N_2B	206.5	-74.48 to 487.5	No	ns	0.2449	G	HAP130N_2B
		sMEM vs. AD126T_3B	307.2	26.16 to 588.2	Yes	*	0.0262	E	AD126T_3B
		sMEM vs. TL139C_3B	263.7	-44.16 to 571.5	No	ns	0.1245	J	TL139C_3B
		sMEM vs. VPI	306.8	-55.97 to 669.6	No	ns	0.1326	K	VPI
		sMEM vs. RH127O	249	-80.53 to 578.5	No	ns	0.2199	H	RH127O
		sMEM vs. CFPLTA003_2B	366.7	74.24 to 659.2	Yes	**	0.0079	B	CFPLTA003_2B
		sMEM vs. sMEM	535.6	227.8 to 843.4	Yes	***	0.0001	M	sMEM
		Test details	Mean 1	Mean 2	Mean Diff.	SE of diff.	n1	n2	q	DF
		sMEM vs. CFPLTA004_1B	546.6	401.5	145.1	117.3	7	4	1.237	39
		sMEM vs. HAP130N_2B	546.6	340.1	206.5	100	7	7	2.064	39
		sMEM vs. AD126T_3B	546.6	239.5	307.2	100	7	7	3.07	39
		sMEM vs. TL139C_3B	546.6	283	263.7	109.6	7	5	2.406	39
		sMEM vs. VPI	546.6	239.8	306.8	129.2	7	3	2.375	39
		sMEM vs. RH127O	546.6	297.7	249	117.3	7	4	2.122	39
		sMEM vs. CFPLTA003_2B	546.6	179.9	366.7	104.1	7	6	3.522	39
		sMEM vs. sMEM	546.6	11.02	535.6	109.6	7	5	4.887	39

## Sheet: Figure 1B
IL-8 was quantified by ELISA after 24 hours of CFTR-/- Caco-2 cell’s exposure to the bacterial supernatants from the indicated Bacteroides strains. Significance was determined by unpaired one-way ANOVA followed by Dunnett’s post-test with MEM + IL-1 as the reference. *p<0.05, **p<0.01, ****p<0.0001.
	IL-8 Concentrations after applying interpolation of spectrophotemeter readings according to standard curve.
		sMEM	CFPLTA004_1B	HAP130N_2B	AD126T_3B	ATCC_29741	VPI	ANK132K_1B	RH127O	CFPLTA003_2B	sMEM
		1852.101901*		1611.436038*	1618.415044*					1107.11308*	266.611
		1101.14	1226.19	1004.66	998.13	1111.59	1019.46	967.55	1022.45	956.534	14.758
		1183.67	773.413	645.215	665.169	571.563	619.618	675.188	816.823	566.885	0
		1377.82	776.519	572.575	639.404	554.363	702.893	721.344	607.122	552.113	30.9667
	One-way ANOVA with mulitple comparisons against sMEM + IL-1β
		Number of families	1
		Number of comparisons per family	11
		Alpha	0.05
		Dunnett's multiple comparisons test	Mean Diff.	95.00% CI of diff.	Below threshold?	Summary	Adjusted P Value	A-?
		sMEM vs. CFPLTA004_1B	295.5	-224.0 to 815.0	No	ns	0.5056	J	CFPLTA004_1B
		sMEM vs. HAP130N_2B	480.1	-39.44 to 999.6	No	ns	0.0803	C	HAP130N_2B
		sMEM vs. AD126T_3B	453.3	-66.19 to 972.8	No	ns	0.1095	D	AD126T_3B
		sMEM vs. ATCC_29741	475	-44.47 to 994.5	No	ns	0.0852	E	ATCC_29741
		sMEM vs. VPI	440.2	-79.28 to 959.7	No	ns	0.1269	F	VPI
		sMEM vs. ANK132K_1B	432.9	-86.65 to 952.4	No	ns	0.1376	I	ANK132K_1B
		sMEM vs. RH127O	405.4	-114.1 to 924.9	No	ns	0.1849	H	RH127O
		sMEM vs. CFPLTA003_2B	529	9.530 to 1049	Yes	*	0.0445	B	CFPLTA003_2B
		sMEM vs. sMEM	1143	656.8 to 1629	Yes	****	<0.0001	L	sMEM
		Test details	Mean 1	Mean 2	Mean Diff.	SE of diff.	n1	n2	q	DF
		sMEM vs. CFPLTA004_1B	1221	925.4	295.5	173	3	3	1.708	22
		sMEM vs. HAP130N_2B	1221	740.8	480.1	173	3	3	2.775	22
		sMEM vs. AD126T_3B	1221	767.6	453.3	173	3	3	2.62	22
		sMEM vs. ATCC_29741	1221	745.8	475	173	3	3	2.746	22
		sMEM vs. VPI	1221	780.7	440.2	173	3	3	2.545	22
		sMEM vs. ANK132K_1B	1221	788	432.9	173	3	3	2.502	22
		sMEM vs. RH127O	1221	815.5	405.4	173	3	3	2.343	22
		sMEM vs. CFPLTA003_2B	1221	691.8	529	173	3	3	3.058	22
		sMEM vs. sMEM	1221	78.08	1143	161.8	3	4	7.062	22
	*Outlier left out of analysis

## Sheet: Figure 1C
IL-8 was quantified by ELISA after 24 hours of CFTR-/- Caco-2 cells exposure to the bacterial supernatants from the indicated treatment. IL-8 quantity is displayed as a percentage of the MEM + IL-1b control in the same biological replicate. Effects of proteinase K treatment. Significance was tested bymiced effects analysis and followed by Tukey’s post-test.
	IL-8 Concentrations after applying interpolation of spectrophotemeter readings according to standard curve.
		Date of Assay	20201211
			IL1B standard	32B standard	IL1B +protK	32B +protK	IL1B mock	32B mock
			312.988	199.979	327.455	192.459	354.039	211.452
			287.075	159.347	298.811	169.924	266.843	212.918
			306.33	188.323	260.911	181.442	317.307	237.911
			315.35	189.931	326.142	201.593	387.499	267.556
		Average:	305.436	184.395	303.33	186.355	331.422	232.459
		Percent of IL-1β Control		60.3712		61.4363		70.14
		Date of Assay	20210204
			IL-1B, standard	32B, standard	IL-1B, protK	32B, protK	IL-1B, mock	32B, mock
			893.593	414.251	841.301	535.819	895.048	509.122
			857.86	441.474	934.921	472.433	878.147	637.025
			755.529	552.661	878.502	510.859	833.839	575.936
			815.489	534.637	919.646	527.87	1005.47	510.525
		Average:	830.618	485.756	893.592	511.745	903.125	558.152
		Percent of IL-1β Control		58.4813		57.2683		61.8023
		Date of Assay	20210218
			IL1B standard	32B standard	IL1B protK	32B protK
			959.212	597.826	916.665	647.346
			700.627	450.971	749.322	598.142
			732.718	483.339	808.951	573.951
			833.418	601.95	915.703	668.47
		Average:	806.494	533.521	847.66	621.977
		Percent of IL-1β Control		66.1532		73.3758
		Date of Assay	20210225
			IL1B standard	32B standard	IL1B protK	32B protK	IL1B mock	32B mock
			1032.83	546.794	1255.95	484.028	908.206	491.428
			676.905	420.072	975.705	441.047	648.621	411.057
			801.907	495.276	1129.51	382.717	743.013	359.747
			811.595	476.686	1160.01	448.993	816.888	398.031
		Average:	830.81	484.707	1130.29	439.196	779.182	415.066
		Percent of IL-1β Control		58.3415		38.8568		53.2694
	Mixed-effects analysis of ProtK followed by Tukey’s post-test with multiple comparisons
		Number of families	1
		Number of comparisons per family	3
		Alpha	0.05
		Tukey's multiple comparisons test	Mean Diff.	95.00% CI of diff.	Below threshold?	Summary	Adjusted P Value
		CFPLTA003_2B vs. CFPLTA003_2B + protK	3.102	-20.90 to 27.11	No	ns	0.8584	A-B
		CFPLTA003_2B vs. CFPLTA003_2B + mock protK	-0.9005	-25.56 to 23.76	No	ns	0.9751	A-C
		CFPLTA003_2B + protK vs. CFPLTA003_2B + mock protK	-4.003	-29.72 to 21.72	No	ns	0.6839	B-C
		Test details	Mean 1	Mean 2	Mean Diff.	SE of diff.	n1	n2	q	DF
		CFPLTA003_2B vs. CFPLTA003_2B + protK	60.84	57.73	3.102	5.744	4	4	0.7639	3
		CFPLTA003_2B vs. CFPLTA003_2B + mock protK	60.84	61.74	-0.9005	4.186	4	3	0.3042	2
		CFPLTA003_2B + protK vs. CFPLTA003_2B + mock protK	57.73	61.74	-4.003	4.366	4	3	1.296	2

## Sheet: Figue 1D
IL-8 was quantified by ELISA after 24 hours of CFTR-/- Caco-2 cells exposure to the bacterial supernatants from the indicated treatment. IL-8 quantity is displayed as a percentage of the MEM + IL-1b control in the same biological replicate. Effects of D) size fractionation on IL-8-reducing activity. Significance was tested by unpaired one-way ANOVA followed by Tukey’s post-test. **p< 0.01
	IL-8 Concentrations after applying interpolation of spectrophotemeter readings according to standard curve.
		Date of Assay	20201211
			IL1B standard	32B standard	IL1B +protK	32B +protK	IL1B mock	32B mock
			312.988	199.979	327.455	192.459	354.039	211.452
			287.075	159.347	298.811	169.924	266.843	212.918
			306.33	188.323	260.911	181.442	317.307	237.911
			315.35	189.931	326.142	201.593	387.499	267.556
		Average:	305.436	184.395	303.33	186.355	331.422	232.459
		Percent of IL-1β Control		60.3712		61.4363		70.14
		Date of Assay	20210204
			IL-1B, standard	32B, standard	IL-1B, protK	32B, protK	IL-1B, mock	32B, mock
			893.593	414.251	841.301	535.819	895.048	509.122
			857.86	441.474	934.921	472.433	878.147	637.025
			755.529	552.661	878.502	510.859	833.839	575.936
			815.489	534.637	919.646	527.87	1005.47	510.525
		Average:	830.618	485.756	893.592	511.745	903.125	558.152
		Percent of IL-1β Control		58.4813		57.2683		61.8023
		Date of Assay	20210218
			IL1B standard	32B standard	IL1B protK	32B protK
			959.212	597.826	916.665	647.346
			700.627	450.971	749.322	598.142
			732.718	483.339	808.951	573.951
			833.418	601.95	915.703	668.47
		Average:	806.494	533.521	847.66	621.977
		Percent of IL-1β Control		66.1532		73.3758
		Date of Assay	20210225
			IL1B standard	32B standard	IL1B protK	32B protK	IL1B mock	32B mock
			1032.83	546.794	1255.95	484.028	908.206	491.428
			676.905	420.072	975.705	441.047	648.621	411.057
			801.907	495.276	1129.51	382.717	743.013	359.747
			811.595	476.686	1160.01	448.993	816.888	398.031
		Average:	830.81	484.707	1130.29	439.196	779.182	415.066
		Percent of IL-1β Control		58.3415		38.8568		53.2694
	Unpaired one-way ANOVA of ProtK followed by Tukey’s post-test with multiple comparisons
		Number of families	1
		Number of comparisons per family	3
		Alpha	0.05
		Tukey's multiple comparisons test	Mean Diff.	95.00% CI of diff.	Below threshold?	Summary	Adjusted P Value
		CFPLTA003_2B vs. CFPLTA003_2B <3 kDa	6.528	-10.03 to 23.09	No	ns	0.3555	A-B
		CFPLTA003_2B vs. CFPLTA003_2B >3 kDa	-37.88	-49.78 to -25.97	Yes	**	0.0019	A-C
		CFPLTA003_2B <3 kDa vs. CFPLTA003_2B >3 kDa	-44.41	-69.07 to -19.74	Yes	**	0.0099	B-C
		Test details	Mean 1	Mean 2	Mean Diff.	SE of diff.	n1	n2	q	DF
		CFPLTA003_2B vs. CFPLTA003_2B <3 kDa	56.16	49.63	6.528	3.963	4	4	2.33	3
		CFPLTA003_2B vs. CFPLTA003_2B >3 kDa	56.16	94.04	-37.88	2.849	4	4	18.8	3
		CFPLTA003_2B <3 kDa vs. CFPLTA003_2B >3 kDa	49.63	94.04	-44.41	5.902	4	4	10.64	3

## Sheet: Figure 2A
IL-8 was quantified by ELISA after 24 hours of culture with A) sodium acetate
	A) Sodium Acetate
		IL-8 Concentrations after applying interpolation of spectrophotemeter readings according to standard curve.
			MEM	0.1mM acetate	0.2mM acetate	10mM acetate
			593.905	482.093		144.235
			1036	1020.79	482.227	198.218
			763.579	645.081	667.557	326.229
			683.005	775.002	699.363
		Unpaired one-way ANOVA followed by Dunnett’s post-test with MEM + IL-1b as the reference
			Number of families	1
			Number of comparisons per family	3
			Alpha	0.05
			Dunnett's multiple comparisons test	Mean Diff.	95.00% CI of diff.	Below threshold?	Summary	Adjusted P Value	A-?
			MEM vs. 10mM acetate	546.2	173.6 to 918.9	Yes	**	0.0061	I	10mM acetate
			MEM vs. 0.2mM acetate	152.7	-219.9 to 525.4	No	ns	0.5637	L	0.2mM acetate
			MEM vs. 0.1mM acetate	38.38	-306.6 to 383.4	No	ns	0.9805	M	0.1mM acetate
			Test details	Mean 1	Mean 2	Mean Diff.	SE of diff.	n1	n2	q	DF
			MEM vs. 10mM acetate	769.1	222.9	546.2	134.4	4	3	4.065	10
			MEM vs. 0.2mM acetate	769.1	616.4	152.7	134.4	4	3	1.137	10
			MEM vs. 0.1mM acetate	769.1	730.7	38.38	124.4	4	4	0.3085	10

## Sheet: Figure 2B
IL-8 was quantified by ELISA after 24 hours of culture with B) sodium propionate.
	B) Sodium Propionate
		IL-8 Concentrations after applying interpolation of spectrophotemeter readings according to standard curve.
			MEM	0.1mM propionate	0.2mM propionate	5mM propionate
			593.905	510.517		82.955
			1036	539.409	293.807	109.245
			763.579	625.747	430.242	131.663
			683.005	495.58	427.259
		Unpaired one-way ANOVA followed by Dunnett’s post-test with MEM + IL-1b as the reference
			Number of families	1
			Number of comparisons per family	3
			Alpha	0.05
			Dunnett's multiple comparisons test	Mean Diff.	95.00% CI of diff.	Below threshold?	Summary	Adjusted P Value	A-?
			MEM vs. 5mM propionate	661.2	417.1 to 905.3	Yes	****	<0.0001	B	5mM propionate
			MEM vs. 0.2mM propionate	385.4	141.2 to 629.5	Yes	**	0.0037	C	0.2mM propionate
			MEM vs. 0.1mM propionate	226.3	0.3014 to 452.3	Yes	*	0.0497	D	0.1mM propionate
			Test details	Mean 1	Mean 2	Mean Diff.	SE of diff.	n1	n2	q	DF
			MEM vs. 5mM propionate	769.1	108	661.2	88.04	4	3	7.51	10
			MEM vs. 0.2mM propionate	769.1	383.8	385.4	88.04	4	3	4.377	10
			MEM vs. 0.1mM propionate	769.1	542.8	226.3	81.51	4	4	2.777	10

## Sheet: Figure 2C
IL-8 was quantified by ELISA after 24 hours of culture with C) sodium butyrate.
	C) Sodium Butyrate
		IL-8 Concentrations after applying interpolation of spectrophotemeter readings according to standard curve.
			MEM	10mM butyrate	5mM butyrate	2.5mM butyrate	1.25mM butyrate
			1399	719	1010	461	890
			805	550	416	301	384
			1009	626	753	610	524
		Unpaired one-way ANOVA followed by Dunnett’s post-test with MEM + IL-1b as the reference
			Number of families	1
			Number of comparisons per family	3
			Alpha	0.05
			Dunnett's multiple comparisons test	Mean Diff.	95.00% CI of diff.	Below threshold?	Summary	Adjusted P Value	A-?
			MEM vs. 10mM butyrate	439.3	-73.66 to 952.3	No	ns	0.0924	B	10mM butyrate
			MEM vs. 2.5mM butyrate	613.7	100.7 to 1127	Yes	*	0.0219	D	2.5mM butyrate
			MEM vs. 1.25mM butyrate	471.7	-41.33 to 984.7	No	ns	0.0706	E	1.25mM butyrate
			Test details	Mean 1	Mean 2	Mean Diff.	SE of diff.	n1	n2	q	DF
			MEM vs. 10mM butyrate	1071	631.7	439.3	178.1	3	3	2.466	8
			MEM vs. 2.5mM butyrate	1071	457.3	613.7	178.1	3	3	3.445	8
			MEM vs. 1.25mM butyrate	1071	599.3	471.7	178.1	3	3	2.648	8

## Sheet: Figure 3A
IL-8 was quantified by ELISA after A) 6 hours of the CFTR-/- Caco2 cells exposure to the bacterial supernatants from the indicated strains
	IL-8 Concentrations after applying interpolation of spectrophotemeter readings according to standard curve.
		sMEM	B. thetaiotaomicron	B. thetaiotaomicron Δtdk	B. thetaiotaomicron Δprp
		339.877	185.562	216.776	303.197
		973.869318*	609.076954*	562.848805*	939.62919*
		403.125	245.139	239.939	335.938
		354.698	210.968	238.876	337.092
	Unpaired one-way ANOVA followed by Dunnett’s post-test with sMEM + IL-1b as the reference
		Number of families	1
		Number of comparisons per family	3
		Alpha	0.05
		Dunnett's multiple comparisons test	Mean Diff.	95.00% CI of diff.	Below threshold?	Summary	Adjusted P Value	A-?
		sMEM vs. B. thetaiotaomicron	152	92.88 to 211.1	Yes	***	0.0002	B	B. thetaiotaomicron
		sMEM vs. B. thetaiotaomicron Δtdk	134	74.91 to 193.2	Yes	***	0.0005	C	B. thetaiotaomicron Δtdk
		sMEM vs. B. thetaiotaomicron Δprp	40.49	-18.63 to 99.62	No	ns	0.1903	D	B. thetaiotaomicron Δprp
		Test details	Mean 1	Mean 2	Mean Diff.	SE of diff.	n1	n2	q	DF
		sMEM vs. B. thetaiotaomicron	365.9	213.9	152	20.53	3	3	7.404	8
		sMEM vs. B. thetaiotaomicron Δtdk	365.9	231.9	134	20.53	3	3	6.528	8
		sMEM vs. B. thetaiotaomicron Δprp	365.9	325.4	40.49	20.53	3	3	1.972	8
	*Outlier left out of analysis

## Sheet: Figure 3B
IL-8 was quantified by ELISA after B) 24 hours of the CFTR-/- Caco2 cells exposure to the bacterial supernatants from the indicated strains
	IL-8 Concentrations after applying interpolation of spectrophotemeter readings according to standard curve.
		sMEM	B. thetaiotaomicron	B. thetaiotaomicron Δtdk	B. thetaiotaomicron Δprp
		885.523	476.702	465.728	604.333
		797.863	512.999	528.701	656.593
		1020.7	763.579	680.007	829.806
		695.332	360.261	605.922	911.065
	Unpaired one-way ANOVA followed by Dunnett’s post-test with sMEM + IL-1b as the reference
		Number of families	1
		Number of comparisons per family	3
		Alpha	0.05
		Dunnett's multiple comparisons test	Mean Diff.	95.00% CI of diff.	Below threshold?	Summary	Adjusted P Value	A-?
		sMEM vs. B. thetaiotaomicron	321.5	57.82 to 585.1	Yes	*	0.0174	B	B. thetaiotaomicron
		sMEM vs. B. thetaiotaomicron Δtdk	279.8	16.12 to 543.4	Yes	*	0.0373	C	B. thetaiotaomicron Δtdk
		sMEM vs. B. thetaiotaomicron Δprp	99.41	-164.2 to 363.1	No	ns	0.6302	D	B. thetaiotaomicron Δprp
		Test details	Mean 1	Mean 2	Mean Diff.	SE of diff.	n1	n2	q	DF
		sMEM vs. B. thetaiotaomicron	849.9	528.4	321.5	98.27	4	4	3.271	12
		sMEM vs. B. thetaiotaomicron Δtdk	849.9	570.1	279.8	98.27	4	4	2.847	12
		sMEM vs. B. thetaiotaomicron Δprp	849.9	750.4	99.41	98.27	4	4	1.012	12

[truncated: 13 more sheets: Figure 3C, Figure 3D, Figure 4A, Figue 4B , Figure 5A, Figure 5B, Figure 5C, Figure5D-G, Figure 6A, Figure 6B, Figure 6C, Figure6D, Figure6E]
