# Supplementary material for: Intestinal Bacteroides modulates inflammation, systemic cytokines, and microbial ecology via propionate in a mouse model of cystic fibrosis
Source: mBio. 2024 Jan 5;15(2):e03144-23. doi: 10.1128/mbio.03144-23 (PMC10865972; doi:10.1128/mbio.03144-23)
Supplement: Table S4 — Stats for supplemental material. [file mbio.03144-23-s0006.xlsx]

## Sheet: Sheet1
Table S4. Data and statistical tests used for Supplemental Figures 1-17.
	Sheet 1	Cover Sheet
	Sheet 2	Figure S1A	Concentrations of IL-8 secreted at 24hrs of WT epithelial Caco-2 cell lines after exposure to IL-1b.
	Sheet 3	Figure S1B	Concentrations of IL-8 secreted at 24hrs of CFTR -/- epithelial Caco-2 cell lines after exposure to IL-1b.
	Sheet 4	Figure S1C	Concentrations of IL-8 secreted after 3, 6, 8, and 10 hrs of IL-1b of CFTR -/- S1 Caco-2 cells.
	Sheet 5	Figure S2A	Concentrations of IL-8 screted by 1 week old CFTR -/- Caco-2 cells after 24hrs of exposure to various Bacteroidales isolates' filtered supernatants. Paired one-way ANOVA followed by Dunnett's post test.
	Sheet 6	Figure S2B	XTT Assay viability % of 1 week old CFTR -/- Caco-2 cells after 24hrs of exposure to various Bacteroidales isolates. Paired one-way ANOVA followed by Dunnett's post test.
	Sheet 7	Figure S2C	CFU/mL of various Bacteroidales isolates prior to supernatant filtration.
	Sheet 8	Figure S3A	Concentrations of IL-8 screted by 1 week old CFTR -/- Caco-2 cells after 24hrs of exposure to various Bacteroidales isolates' filtered supernatants, grouped by isolate origin. Unpaired student's t-test.
	Sheet 9	Figure S3B	Log10 transformed CFU/mL of each isolate versus IL-8 as a percentage of MEM + IL-1b control for each biological replicate. Simple linear regression was used to calculate R2 and p value.
	Sheet 10	Figure S3C	Average viability of the cell line in the presence of each isolate versus IL-8 as a percentage of MEM + IL-1b control for each biological replicate. Simple linear regression was used to calculate R2 and p value.
	Sheet 11	Figure S4A	XTT Assay viability % of 2 week old CFTR -/- Caco-2 cells after 24hrs of exposure to sodium acetate at increasing concentrations. Paired one-way ANOVA followed by Dunnett's post test.
	Sheet 12	Figure S4B	XTT Assay viability % of 2 week old CFTR -/- Caco-2 cells after 24hrs of exposure to sodium propionate at increasing concentrations. Unpaired one-way ANOVA followed by Dunnett's post test.
	Sheet 13	Figure S4C	XTT Assay viability % of 2 week old CFTR -/- Caco-2 cells after 24hrs of exposure to sodium butyrate at increasing concentrations. Unpaired one-way ANOVA followed by Dunnett's post test.
	Sheet 14	Figure S5A	CFU/mL of cultures prepared after 24 hrs of growth for the indicated isolates. One-way ANOVA followed by Tukey’s post-test
	Sheet 15	Figure S5B	XTT Assay viability % of 2 week old CFTR -/- Caco-2 cells after 6hrs of exposure to indicated Bacteroides strains' filtered supernatants. Unpaired one-way ANOVA followed by Dunnett's post test.
	Sheet 16	Figure S5C	XTT Assay viability % of 2 week old CFTR -/- Caco-2 cells after 24hrs of exposure to indicated Bacteroides strains' filtered supernatants. Unpaired one-way ANOVA followed by Dunnett's post test.
	Sheet 17	Figure S5D-G	Log2 transformed concentration (ng/mL) of each SCFA. One-way ANOVA followed by Dunnett’s post-test
	Sheet 18	Figure S6-S7	Log2 transformed concentration (ng/mL) of each SCFA in Bacteroidales isolate supernatants. Unpaired one-way ANOVA followed by Tukey's post-test
	Sheet 19	Figure S8	LC-MS quantification of Bacteroides and Parabacteroides supernatants cultured in sMEM
	Sheet 20	Figure S9	Impacts of highly produced metabolites on IL-8 level
	Sheet 21	Figure S10	Refer to github for microbiome data and analysis.
	Sheet 22	Figure S11	Concentration of SCFAs in stool at indicated time point, collected from mice. Summary of multiple linear regression.
	Sheet 23	Figure S12-S13	Cytokine values for stool and serum. Summary of multiple linear regression.
	Sheet 24	Figure S14A-B	Concentration of Calprotectin and IgA in stool at indicated time points. Unpaired t-test on log2 transformed concentrations.
	Sheet 25	Figure S15	Histopathology scores from two pathologists. Random forest model to test significance between treatment groups.
	Sheet 26	Figure S16A-L	Concentrations of SCFAs in mouse serum, collected at sacrifice. Summary of multiple linear regression.
	Sheet 27	Figure S17a	Log10 transformed CFU/mL counts from stool plated on blood agar + gentamicin, collected from dissected cecum, proximal colon, and distal colon of each mouse at sacrifice. Visualized in Figure S18c. The Kruskal Wallis and multiple pairwise comparison are also included.
	Sheet 28	Figure S17b	Growth curve of VPI WT, VPI Δtdk, and VPI Δtdkprp in BHIS for 26 hrs. Visualized in Figue S18d
	Sheet 29	Figure S17d	Log10 transformed CFU/mL counts from Bacteroides on Caco-2 colon epithelial attachment assays. Experimental setup for reference visualized in Figure S17a. The Kruskal Wallis and multiple pairwise comparison are also included.
	Sheet 30	Figure S17e	Relative abundance percentages of Bacteroides across the mouse experiment timeline. Linear model results are also included.

## Sheet: Figure S1A
IL-8 was quantified by ELISA after 24 hours of IL-1b stimulation for three separate WT cell lines. Each point represents the average of four technical replicates from a single biological replicate (n=4), and 3-4 independent biological replicates were performed. Lines connect biological replicates in different cell lines that were performed on the same day.
	IL-8 Concentrations after applying interpolation of spectrophotemeter readings according to standard curve.
		Y15	Y4	N14
		1937.65	682.189	791.092
		2936.55	930.213	796.836
		2662.12	982.328	825.552
		850.723	473.898	432.283

## Sheet: Figure S1B
IL-8 was quantified by ELISA after 24 hours of IL-1b stimulation for three separate CFTR-/- cell lines. Each point represents the average of four technical replicates from a single biological replicate (n=4), and 3-4 independent biological replicates were performed. Lines connect biological replicates in different cell lines that were performed on the same day.
	IL-8 Concentrations after applying interpolation of spectrophotemeter readings according to standard curve.
		S1	C9	N5
		847.186	2774.21	1564.53
		1121.86	4527.05	2098.55
		279.881	582.194	1063.44
		318.036	641.544	1075.09

## Sheet: Figure S1C
IL-8 was quantified by ELISA after 3, 6, 8, 10, and 24 hours of IL-1b exposure to the CFTR-/- S1 Caco-2 cells. Individual points indicate the average of three technical replicates from a single biological replicate (n =3 biological replicates), and the solid line indicates the average of three biological replicates at each time point.
		IL-8 Concentrations after applying interpolation of spectrophotemeter readings according to standard curve.
				WT (Y15)			CFTR-/- (S1CF)
			0	0			0
			3	660.262	570.809	938.158	417.288	487.609	485.261
			6	1168.67	918.859	1645.66	851.285	529.92	538.359
			8	1262.38	1144.74	1654.47	1014.01	728.625	583.897
			10	1788.27	1070.53	1963.94	1153.32	546.88	614.641
			24	3512.15	1304.15	3569.63	1875.47	655.858	743.281

## Sheet: Figure S2A
IL-8 production was quantified by ELISA for CFTR-/- Caco-2 cells exposed to cell-free, filter sterilized supernatant from each isolate. Significance was tested by paired one-way ANOVA followed by Dunnett’s post-test with MEM + IL-1b as the reference. * p < 0.05.
	IL-8 Concentrations after applying interpolation of spectrophotemeter readings according to standard curve.
		sMEM	2.5mM Butyrate	sMEM	AD135F_3B	ANK132K_1B	TL139C_3B	CFPLTA001_1B	CFPLTA003_1B	CFPLTA004_1B	ADR129O_2B	AD126T_3B	HAP130N_2B	ATCC_29741	CFPLTA002_1B	CFPLTA003_2B	CFPLTA006_1B	CFPLTA007_1B	AD135X_2B	AD135X_1B	RH127O	TL139H	VPI
		8	16.0809	93.4969	47.4735	71.2259	0.84847863*	74.3746	88.4778	74.6865	87.56	41.05	81.9231	2.18524	80.0711	69.0237	123.538	112.617	174.456	102.319	108.076	97.0266	92.3613
		8	13.2332	77.1231	46.8162	57.4997	67.44331551*	87.3194	54.6478	126.725	40.2898	51.9994	68.5191	56.0075	65.7021	57.2901	98.8478	64.1645	49.0959	78.748	47.4391	58.7696	73.06
		8	18.1289	80.9466	46.6183	35.382	96.57069643*	55.5969	62.8394	90.1754	67.4535	50.2614	63.9698	48.0612	36.0958	56.057	99.7582	55.7208	94.6414	48.6219	77.1671	57.9409	53.2871
	Paired one-way ANOVA followed by Dunnett’s post-test with MEM + IL-1b as the reference
		Number of families	1
		Number of comparisons per family	19
		Alpha	0.05
		Dunnett's multiple comparisons test	Mean Diff.	95.00% CI of diff.	Below threshold?	Summary	Adjusted P Value	C-?
		sMEM vs. sMEM	75.86	32.79 to 118.9	Yes	*	0.0165	A	sMEM
		sMEM vs. AD135F_3B	36.89	-4.162 to 77.93	No	ns	0.0614	D	AD135F_3B
		sMEM vs. ANK132K_1B	29.15	-42.61 to 100.9	No	ns	0.258	E	ANK132K_1B
		sMEM vs. CFPLTA001_1B	11.43	-84.01 to 106.9	No	ns	0.9187	G	CFPLTA001_1B
		sMEM vs. CFPLTA003_1B	15.2	-30.47 to 60.87	No	ns	0.3527	H	CFPLTA003_1B
		sMEM vs. CFPLTA004_1B	-13.34	-186.2 to 159.6	No	ns	0.9911	I	CFPLTA004_1B
		sMEM vs. ADR129O_2B	18.75	-62.22 to 99.73	No	ns	0.5695	J	ADR129O_2B
		sMEM vs. AD126T_3B	36.09	-36.51 to 108.7	No	ns	0.1833	K	AD126T_3B
		sMEM vs. HAP130N_2B	12.38	-8.957 to 33.73	No	ns	0.1391	L	HAP130N_2B
		sMEM vs. ATCC_29741	48.44	-140.6 to 237.4	No	ns	0.505	M	ATCC_29741
		sMEM vs. CFPLTA002_1B	23.23	-71.03 to 117.5	No	ns	0.5297	N	CFPLTA002_1B
		sMEM vs. CFPLTA003_2B	23.07	8.953 to 37.18	Yes	*	0.0191	O	CFPLTA003_2B
		sMEM vs. CFPLTA006_1B	-23.53	-52.82 to 5.773	No	ns	0.0761	P	CFPLTA006_1B
		sMEM vs. CFPLTA007_1B	6.355	-108.8 to 121.5	No	ns	0.9993	Q	CFPLTA007_1B
		sMEM vs. AD135X_2B	-22.21	-298.7 to 254.3	No	ns	0.9885	R	AD135X_2B
		sMEM vs. AD135X_1B	7.293	-103.2 to 117.8	No	ns	0.997	S	AD135X_1B
		sMEM vs. RH127O	6.295	-105.5 to 118.1	No	ns	0.9992	T	RH127O
		sMEM vs. TL139H	12.61	-58.63 to 83.85	No	ns	0.7384	U	TL139H
		sMEM vs. VPI	10.95	-62.16 to 84.07	No	ns	0.8288	V	VPI
		Test details	Mean 1	Mean 2	Mean Diff.	SE of diff.	n1	n2	q	DF
		sMEM vs. sMEM	83.86	8	75.86	4.945	3	3	15.34	2
		sMEM vs. AD135F_3B	83.86	46.97	36.89	4.714	3	3	7.825	2
		sMEM vs. ANK132K_1B	83.86	54.7	29.15	8.241	3	3	3.537	2
		sMEM vs. CFPLTA001_1B	83.86	72.43	11.43	10.96	3	3	1.043	2
		sMEM vs. CFPLTA003_1B	83.86	68.66	15.2	5.245	3	3	2.898	2
		sMEM vs. CFPLTA004_1B	83.86	97.2	-13.34	19.86	3	3	0.6719	2
		sMEM vs. ADR129O_2B	83.86	65.1	18.75	9.299	3	3	2.017	2
		sMEM vs. AD126T_3B	83.86	47.77	36.09	8.337	3	3	4.328	2
		sMEM vs. HAP130N_2B	83.86	71.47	12.38	2.451	3	3	5.053	2
		sMEM vs. ATCC_29741	83.86	35.42	48.44	21.7	3	3	2.232	2
		sMEM vs. CFPLTA002_1B	83.86	60.62	23.23	10.82	3	3	2.146	2
		sMEM vs. CFPLTA003_2B	83.86	60.79	23.07	1.621	3	3	14.23	2
		sMEM vs. CFPLTA006_1B	83.86	107.4	-23.53	3.364	3	3	6.992	2
		sMEM vs. CFPLTA007_1B	83.86	77.5	6.355	13.22	3	3	0.4807	2
		sMEM vs. AD135X_2B	83.86	106.1	-22.21	31.75	3	3	0.6995	2
		sMEM vs. AD135X_1B	83.86	76.56	7.293	12.69	3	3	0.5748	2
		sMEM vs. RH127O	83.86	77.56	6.295	12.84	3	3	0.4903	2
		sMEM vs. TL139H	83.86	71.25	12.61	8.181	3	3	1.541	2
		sMEM vs. VPI	83.86	72.9	10.95	8.396	3	3	1.305	2

## Sheet: Figure S2B
The XTT assay was used to quantify CFTR-/- Caco-2 cellular viability after exposure to the cell-free, filter sterilized supernatant from the indicated isolate. Significance was tested by paired one-way ANOVA followed by Dunnett’s post-test with MEM + IL-1b as the reference. * p < 0.05.
	XTT % of sMEM + IL-1b control
		sMEM	2.5mM Butyrate	sMEM	VPI	ATCC_29741	AD135X_1B	AD126T_3B	AD135F_3B	HAP130N_2B	TL139C_3B	ANK132K_1B	RH127O	TL139H	ADR129O_2B	AD135X_2B	CFPLTA004_1B	CFPLTA007_1B	CFPLTA002_1B	CFPLTA003_2B	CFPLTA001_1B	CFPLTA003_1B	CFPLTA006_1B
		117.745	113.144	100	108.176	94.1155	104.07	101.265	105.518	98.9734	95.01375*	114.354	110.651	98.1485	94.9771	102.951	114.794	109.734	121.082	111.072	103.721	103.19	108.708
		105.942	95.2699	100	87.125	96.339	86.5224	99.7408	77.7749	102.89	111.0931*	103.084	98.9438	102.307	108.838	105.32	108.275	103.706	92.5096	89.5937	100.577	99.4881	98.0496
		93.136	93.0452	100	93.2086	86.381	94.5161	100.272	101.108	101.87	89.5769*	96.2412	104.848	105.03	169.112	109.624	114.927	102.924	123.062	142.201	292.319	172.671	192.392
	Paired one-way ANOVA followed by Dunnett’s post-test with MEM + IL-1b as the reference.
		Number of families	1
		Number of comparisons per family	19
		Alpha	0.05
		Dunnett's multiple comparisons test	Mean Diff.	95.00% CI of diff.	Below threshold?	Summary	Adjusted P Value	C-?
		sMEM vs. sMEM	-5.608	-83.59 to 72.38	No	ns	>0.9999	A	sMEM
		sMEM vs. VPI	3.83	-74.15 to 81.81	No	ns	>0.9999	D	VPI
		sMEM vs. ATCC_29741	7.722	-70.26 to 85.71	No	ns	>0.9999	E	ATCC_29741
		sMEM vs. AD135X_1B	4.964	-73.02 to 82.95	No	ns	>0.9999	F	AD135X_1B
		sMEM vs. AD126T_3B	-0.426	-78.41 to 77.56	No	ns	>0.9999	G	AD126T_3B
		sMEM vs. AD135F_3B	5.2	-72.78 to 83.18	No	ns	>0.9999	H	AD135F_3B
		sMEM vs. HAP130N_2B	-1.245	-79.23 to 76.74	No	ns	>0.9999	I	HAP130N_2B
		sMEM vs. ANK132K_1B	-4.56	-82.54 to 73.42	No	ns	>0.9999	K	ANK132K_1B
		sMEM vs. RH127O	-4.814	-82.80 to 73.17	No	ns	>0.9999	L	RH127O
		sMEM vs. TL139H	-1.828	-79.81 to 76.16	No	ns	>0.9999	M	TL139H
		sMEM vs. ADR129O_2B	-24.31	-102.3 to 53.68	No	ns	0.9897	N	ADR129O_2B
		sMEM vs. AD135X_2B	-5.965	-83.95 to 72.02	No	ns	>0.9999	O	AD135X_2B
		sMEM vs. CFPLTA004_1B	-12.66	-90.65 to 65.32	No	ns	>0.9999	P	CFPLTA004_1B
		sMEM vs. CFPLTA007_1B	-5.455	-83.44 to 72.53	No	ns	>0.9999	Q	CFPLTA007_1B
		sMEM vs. CFPLTA002_1B	-12.22	-90.20 to 65.77	No	ns	>0.9999	R	CFPLTA002_1B
		sMEM vs. CFPLTA003_2B	-14.29	-92.27 to 63.70	No	ns	>0.9999	S	CFPLTA003_2B
		sMEM vs. CFPLTA001_1B	-65.54	-143.5 to 12.45	No	ns	0.1474	T	CFPLTA001_1B
		sMEM vs. CFPLTA003_1B	-25.12	-103.1 to 52.87	No	ns	0.986	U	CFPLTA003_1B
		sMEM vs. CFPLTA006_1B	-33.05	-111.0 to 44.93	No	ns	0.8908	V	CFPLTA006_1B
		Test details	Mean 1	Mean 2	Mean Diff.	SE of diff.	n1	n2	q	DF
		sMEM vs. sMEM	100	105.6	-5.608	25.65	3	3	0.2186	40
		sMEM vs. VPI	100	96.17	3.83	25.65	3	3	0.1493	40
		sMEM vs. ATCC_29741	100	92.28	7.722	25.65	3	3	0.301	40
		sMEM vs. AD135X_1B	100	95.04	4.964	25.65	3	3	0.1935	40
		sMEM vs. AD126T_3B	100	100.4	-0.426	25.65	3	3	0.01661	40
		sMEM vs. AD135F_3B	100	94.8	5.2	25.65	3	3	0.2027	40
		sMEM vs. HAP130N_2B	100	101.2	-1.245	25.65	3	3	0.04851	40
		sMEM vs. ANK132K_1B	100	104.6	-4.56	25.65	3	3	0.1777	40
		sMEM vs. RH127O	100	104.8	-4.814	25.65	3	3	0.1877	40
		sMEM vs. TL139H	100	101.8	-1.828	25.65	3	3	0.07128	40
		sMEM vs. ADR129O_2B	100	124.3	-24.31	25.65	3	3	0.9476	40
		sMEM vs. AD135X_2B	100	106	-5.965	25.65	3	3	0.2325	40
		sMEM vs. CFPLTA004_1B	100	112.7	-12.66	25.65	3	3	0.4937	40
		sMEM vs. CFPLTA007_1B	100	105.5	-5.455	25.65	3	3	0.2126	40
		sMEM vs. CFPLTA002_1B	100	112.2	-12.22	25.65	3	3	0.4763	40
		sMEM vs. CFPLTA003_2B	100	114.3	-14.29	25.65	3	3	0.557	40
		sMEM vs. CFPLTA001_1B	100	165.5	-65.54	25.65	3	3	2.555	40
		sMEM vs. CFPLTA003_1B	100	125.1	-25.12	25.65	3	3	0.9791	40
		sMEM vs. CFPLTA006_1B	100	133	-33.05	25.65	3	3	1.288	40

## Sheet: Figure S2C
Bacterial cultures were plated prior to removal of the bacterial cells and filter sterilization to quantify CFU/mL to determine each strain’s final growth yield.
	Log10 CFU/mL of each strain
		VPI	ATCC_29741	AD135X_1B	AD126T_3B	AD135F_3B	HAP130N_2B	TL139C_3B	ANK132K_1B	RH127O	TL139H	ADR129O_2B	AD135X_2B	CFPLTA004_1B	CFPLTA007_1B	CFPLTA002_1B	CFPLTA003_2B	CFPLTA001_1B	CFPLTA003_1B	CFPLTA006_1B
		7.14613	8.14613	8.30103	6.90309	7.90309	8.14613	6.44716	7.66276	8.20412	8.47712	5.80618	5.90309	6.47712	7.07918	5.60206	7.34242	4.20412	5.53148	3.90309
		7.90309	8.07918	8.07918	7.34242	6.34242	6.53148	6.90309	8.14613	8.60206	8.20412	5.25527	5.60206	7	7.38021	8.14613	8.30103	4.90309	5.41497	5.77815
		7.57978	8.44716	8.20412	6.53148	6.20412	6.50515	6.53148	7.47712	8.14613	8.53148	3.77815	5.25527	6.77815	7.14613	7.53148	8.34242	3.90309	4.30103	5

## Sheet: Figure S3A
Isolates were grouped by origin, and each point represent three biological replicates for a single isolate. An unpaired student’s t-test was used to test for significant differences between the CF and non-CF isolates
	IL-8 Concentrations after applying interpolation of spectrophotemeter readings according to standard curve.
		sMEM	sMEM	Lab Strains	CF Isolates	Non-CF Isolates
		8	93.4969	35.418	46.9693	72.4303
		8	77.1231	72.9028	54.7025	68.655
		8	80.9466		54.9541635*	97.1956
					65.1011	60.623
					47.7703	60.7903
					71.4707	107.381
					76.5628	77.5009
					106.064
					77.5606
					71.2457
	Unpaired t test between CF and nonCF clinical isolates
		Table Analyzed	6h S1CF by CF status
		Column E	Non-CF Isolates
		vs.	vs.
		Column D	CF Isolates
		Unpaired t test
		P value	0.3323
		P value summary	ns
		Significantly different (P < 0.05)?	No
		One- or two-tailed P value?	Two-tailed
		t, df	t=1.004, df=14
		How big is the difference?
		Mean of column D	68.61
		Mean of column E	77.8
		Difference between means (E - D) ± SEM	9.191 ± 9.153
		95% confidence interval	-10.44 to 28.82
		R squared (eta squared)	0.06719
		F test to compare variances
		F, DFn, Dfd	1.028, 8, 6
		P value
		P value summary
		Significantly different (P < 0.05)?	No
		Data analyzed
		Sample size, column D	9
		Sample size, column E	7

## Sheet: Figure S3B
Average Log10 CFU/mL of each isolate was plotted versus IL-8 as a percentage of MEM + IL-1b control for each biological replicate.
	CFU/mL of individual strains and % of IL-1B secreted upon exposure to each strain
			CFU/mL	% of IL-1B
		VPI	7.64345	98.7855	94.7317	65.83
		SMC7758	8.25527	2.33723	72.621	59.374
		SMC7764	8.20412	109.435	102.107	60.0666
		AD126T 3B	7.04663	43.9052	67.424	62.092
		AD135F 3B	7.44612	50.7755	60.7032	57.5914
		HAP130N 2B	7.68901	87.6212	88.8438	79.0271
		TL139C 3B*	6.67516709*	0.907494139*	87.4489622*	119.3017*
		ANK132K 1B	7.85733	76.1799	74.5558	43.7103
		RH127O	8.36798	115.593	61.5109	95.3309
		TL139H	8.42597	103.775	76.2023	71.5791
		ADR129O 2B	5.43986	93.6502	52.241	83.3308
		SMC7765	5.66276	186.59	63.6592	116.918
		CFPLTA004 1B	6.80163	79.8813	164.315	111.401
		CFPLTA007 1B	7.22185	120.45	83.1976	68.8364
		CFPLTA002 1B	7.76443	85.6404	85.1912	44.5921
		CFPLTA003 2B	8.1683	73.8246	74.284	69.2518
		CFPLTA001 1B	4.53991	79.5477	113.221	68.6835
		CFPLTA003 1B	5.31527	94.6318	70.858	77.6306
		CFPLTA006 1B	5.37291	132.131	128.169	123.239
	simple linear regression was used to calculate R2 and p value
			% of IL-1B
		Best-fit values
		Slope	-7.609
		Y-intercept	137.6
		X-intercept	18.09
		1/slope	-0.1314
		Std. Error
		Slope	3.298
		Y-intercept	23.65
		95% Confidence Intervals
		Slope	-14.23 to -0.9915
		Y-intercept	90.16 to 185.1
		X-intercept	12.90 to 91.68
		Goodness of Fit
		R squared	0.09287
		Sy.x	29.39
		Is slope significantly non-zero?
		F	5.324
		DFn, DFd	1, 52
		P value	0.0251
		Deviation from zero?	Significant
		Equation	Y = -7.609*X + 137.6
		Data
		Number of X values	54
		Maximum number of Y replicates	3
		Total number of values	54
		Number of missing values	0

## Sheet: Figure S3C
XTT measured viability as a percentage of MEM + IL-1b control was plotted versus IL-8 as a percentage of MEM + IL-1b control for each biological replicate.
	Viability of individual strains and % of IL-1B secreted upon exposure to each strain
			XTT % IL-1B	% of IL-1B
		VPI	96.1699	98.7855	94.7317	65.83
		ATCC_29741	92.2785	2.33723	72.621	59.374
		SMC7764	95.036	109.435	102.107	60.0666
		AD126T 3B	100.426	43.9052	67.424	62.092
		AD135F 3B	94.8002	50.7755	60.7032	57.5914
		HAP130N 2B	101.245	87.6212	88.8438	79.0271
		TL139C 3B*	98.5612544*	0.907494139*	87.4489622*	119.3017*
		ANK132K 1B	104.56	76.1799	74.5558	43.7103
		RH127O	104.814	115.593	61.5109	95.3309
		TL139H	101.828	103.775	76.2023	71.5791
		ADR129O 2B	124.309	93.6502	52.241	83.3308
		SMC7765	105.965	186.59	63.6592	116.918
		CFPLTA004 1B	112.665	79.8813	164.315	111.401
		CFPLTA007 1B	105.455	120.45	83.1976	68.8364
		CFPLTA002 1B	112.218	85.6404	85.1912	44.5921
		CFPLTA003 2B	114.289	73.8246	74.284	69.2518
		CFPLTA001 1B*	165.53897*	79.54773261*	113.22091*	68.68347*
		CFPLTA003 1B	125.116	94.6318	70.858	77.6306
		CFPLTA006 1B	133.05	132.131	128.169	123.239
	simple linear regression was used to calculate R2 and p value
			% of IL-1B
		Best-fit values
		Slope	0.9094
		Y-intercept	-13.94
		X-intercept	15.33
		1/slope	1.1
		Std. Error
		Slope	0.3681
		Y-intercept	39.72
		95% Confidence Intervals
		Slope	0.1696 to 1.649
		Y-intercept	-93.76 to 65.88
		X-intercept	-386.4 to 57.15
		Goodness of Fit
		R squared	0.1107
		Sy.x	29.64
		Is slope significantly non-zero?
		F	6.103
		DFn, DFd	1, 49
		P value	0.017
		Deviation from zero?	Significant
		Equation	Y = 0.9094*X - 13.94
		Data
		Number of X values	51
		Maximum number of Y replicates	3
		Total number of values	51
		Number of missing values	0

[truncated: 20 more sheets: Figure S4A, Figure S4B, Figure S4C, Figure S5A, Figure S5B, Figure S5C, Figue S5D-G, Figure S6-S7, Figure S8, Figure S9, Figure S10, Figure S11, Figure S12-S13, Figure S14A-B, Figure S15, Figure S16A-L, Figure S17a, Figure S17b, Figure S17d, Figure S17e]
